# Supplementary material for: Crystalline Phase-Dependent Emissivity of MoSi2 Nanomembranes for Extreme Ultraviolet Pellicle Applications
Source: Nanomaterials (Basel). 2025 Sep 29;15(19):1488. doi: 10.3390/nano15191488 (PMC12526329; doi:10.3390/nano15191488)
Supplement: Supplementary file 1 [file nanomaterials-15-01488-s001.zip]

Archive with 1 entries (1 files):
- nanomaterials-3869930-supplementary.pdf
